# Supplementary material for: Distributed coding of duration in rodent prefrontal cortex during time reproduction
Source: eLife. 2021 Dec 23;10:e71612. doi: 10.7554/eLife.71612 (PMC8786316; doi:10.7554/eLife.71612)
Supplement: Figure 1—source data 1. [file elife-71612-fig1-data1.csv]

Subject	Session	Slope	CV	BIAS (s)	Feedback (%)	# Trials	Rewards (%)	Reaction time (s)
10526	1	0.5857086357958422	0.1628821275721846	-0.9904743307715543	23.1	39.0	0.5641025641025641	5.1268907717288466
10526	2	0.7460894176126346	0.1260011005500128	0.7667991987574471	19.105263157894736	73.0	0.5616438356164384	0.6576567704698731
10526	3	0.6851435119597958	0.16847083804574342	0.07896799716349899	17.647058823529413	66.0	0.5606060606060606	1.2743604072151524
10526	4	0.8364025089650379	0.10869528735737316	-0.1634863518651803	6.315789473684212	73.0	0.547945205479452	0.8633984849091806
10526	5	0.7211805789947603	0.08308500952483258	-0.020803254650308793	6.157894736842106	75.0	0.56	0.7432376935333221
10526	6	0.6436262520132688	0.16919315940724755	-0.3331649318091808	22.0	35.0	0.7142857142857143	6.10468291039714
10526	7	0.5611223815171971	0.1802725481399471	-0.3535107972946395	34.25	45.0	0.6666666666666666	0.6670404599622168
10526	8	0.9956494464735601	0.21338003926446986	0.5043952964405933	18.21428571428571	53.0	0.660377358490566	0.8671679005622507
10526	9	0.4469179526290612	0.23786096744122331	-0.19232838459154758	19.5	54.0	0.6666666666666666	0.630746276909251
10526	10	0.4825539053026802	0.14580853019952478	0.917958955802506	25.999999999999996	47.0	0.6170212765957447	0.5026973208543628
10526	11	0.6335227451508824	0.19000346097091458	0.34498005075876603	26.999999999999996	46.0	0.717391304347826	4.54537134883327
10526	12	0.6202188836304774	0.1745164886200677	0.16068732556400883	18.749999999999996	61.0	0.6229508196721312	0.8211882287278754
10526	13	0.8165313018314678	0.1444585540869648	0.16069118651209796	10.153846153846152	51.0	0.6078431372549019	4.446678420965096
10526	14	0.8396483477871864	0.10859969824643725	-0.12441168819813708	8.625	62.0	0.5967741935483871	2.5013183942856942
10526	15	0.8336226805947462	0.1550524870720565	0.03715784276627798	11.0	69.0	0.5362318840579711	2.1137251866249187
10526	16	0.8389664900276171	0.11398043310954545	0.05702446276314331	11.4375	63.0	0.6031746031746031	1.3888715272661882
10526	17	0.8426445937606492	0.09710749057230593	0.09523589184865962	7.5	64.0	0.53125	1.3757077673351574
10526	18	0.7932175185188585	0.1289401343339932	0.23911814303740495	16.8	60.0	0.6333333333333333	1.211543704749988
10526	19	0.6945114965976638	0.10535959077893702	0.032158752834994475	9.333333333333332	70.0	0.5285714285714286	0.5754465062185715
10526	20	0.8245834948585621	0.12321532777502352	0.062069247391999705	8.200000000000001	57.0	0.5789473684210527	1.174408456082458
10526	21	0.789789463805185	0.08727812014171223	0.1598263977826883	6.666666666666668	69.0	0.6376811594202898	0.7898911785826123
10526	22	0.947016294145029	0.09032023740179464	0.34904070975636203	13.764705882352942	65.0	0.5230769230769231	1.2942958180076902
10526	23	0.6914013138833337	0.17375985255323487	-0.16168559864523474	22.5	24.0	0.875	12.070731179211
10526	24	0.5216618568764836	0.13319258089483557	0.5957315787916455	22.874999999999996	62.0	0.532258064516129	0.9845476351790404
10526	25	0.8323717980249996	0.12621087308378356	0.1288985017327475	15.666666666666668	34.0	0.6176470588235294	7.579495321398025
10526	26	0.8068687309364676	0.16360450842414495	0.1378512855286831	11.625	64.0	0.59375	2.1947295227750057
10526	27	0.6481424524092906	0.14607063787439534	-0.10021399937908473	13.833333333333334	69.0	0.5652173913043478	2.302050057152518
10526	28	0.6116790620200936	0.17800209253400479	0.002332325549871569	16.499999999999996	40.0	0.625	6.565703646551176
10526	29	0.7361011628565723	0.12424578161845162	-0.10438203283887071	13.124999999999998	61.0	0.5573770491803278	3.5705010233201646
10526	30	0.6121313221965987	0.11897523447437833	0.20950430405408188	15.428571428571427	55.0	0.5818181818181818	2.695801559854539
10526	31	0.6006943516524584	0.13746101537515296	0.10015842886103192	13.749999999999998	47.0	0.5531914893617021	8.053178967204268
10526	32	0.6045881255616454	0.10979378777111841	-0.05159559898969452	8.7	40.0	0.55	7.171785958880854
10526	33	0.8382471562826267	0.10888769254987582	-0.12979772431570918	10.200000000000001	38.0	0.631578947368421	8.886977796954742
10526	34	0.7096661319194674	0.09986598553022524	-0.032486992338153074	16.499999999999996	48.0	0.625	6.385535499068543
10526	35	0.8570126392189893	0.10882997082414299	-0.07955159914202038	14.75	45.0	0.5777777777777777	5.940863916335558
10526	36	0.6156220477796818	0.14127256383654857	-0.3690308245066743	22.666666666666668	36.0	0.5277777777777778	10.467224702526954
10526	37	0.8878445201825366	0.10349545136883949	-0.19448708956666869	20.400000000000002	37.0	0.6486486486486487	8.091701274467567
10526	38	0.8882794277831133	0.08829510150339208	-0.1795398959004508	10.250000000000002	46.0	0.6086956521739131	8.393265310906743
11769	1	0.7419655577747909	0.1450414021637027	0.05815789076113832	7.588235294117647	65.0	0.5692307692307692	2.4961921691949174
11769	2	0.9014285552030321	0.09512335269946598	0.07466224062854185	6.0	65.0	0.5384615384615384	4.155814071374165
11769	3	0.7389739028756245	0.11202481182187907	0.007332792977236895	9.923076923076925	51.0	0.5490196078431373	5.699346908058623
11769	4	0.808016060386507	0.11290413571850803	0.035985588041426146	14.14285714285714	55.0	0.6181818181818182	2.9938084180803135
11769	5	0.8143701622272425	0.14230176326859714	-0.10845589010562688	10.75	47.0	0.6382978723404256	5.624910028494469
11769	6	0.7594778401632623	0.07166154681644553	0.20451637789829463	16.499999999999996	30.0	0.8	6.801104685847951
11769	7	0.8399322995840391	0.13574595701016945	-0.04509939243956721	8.357142857142856	56.0	0.6071428571428571	6.331330126276809
11769	8	0.8357880282688933	0.11007027595965527	-0.10008164580774806	13.499999999999998	55.0	0.5818181818181818	2.8384933571112714
11769	9	0.8395107874512096	0.0912964163455319	0.13895223820224406	7.941176470588235	65.0	0.5384615384615384	3.190098005906299
11769	10	0.8443554372248789	0.1015948794982885	0.05077139066365717	10.235294117647058	68.0	0.5441176470588235	2.826945488034207
11769	11	0.7338616529755747	0.21649617500890958	0.04238805787668687	16.5	55.0	0.5454545454545454	2.2007813827745513
11769	12	0.45177400194010664	0.18169797675769128	-0.5168682620975353	31.5	46.0	0.6521739130434783	4.179042508025257
11769	13	0.641011671460143	0.1866132641901882	-0.7957805934158255	12.92307692307692	52.0	0.6346153846153846	4.656010988852296
11769	14	0.772838409401439	0.08731294699148408	-0.07261514660447034	9.705882352941176	65.0	0.5846153846153846	3.749559050175619
11769	15	0.723159934567581	0.12144815057750612	-0.18098762743513647	12.562499999999998	61.0	0.5737704918032787	3.628417782567484
11769	16	0.8545030695117032	0.09437666420145742	0.1782765959261636	7.400000000000001	57.0	0.5614035087719298	2.1735902093327755
11769	17	0.8480437067612797	0.11477884844698875	-0.028026659725388925	7.411764705882352	67.0	0.5373134328358209	2.8280864569014934
11769	18	0.7335562995130045	0.11707256428329706	0.020083275559012688	8.833333333333332	70.0	0.5142857142857142	2.6452732326894184
11769	19	0.8106675093828438	0.10947182610290895	-0.13007908083047598	9.529411764705882	66.0	0.6212121212121212	3.400623337113229
11769	20	0.816597928023063	0.09223087427839656	-0.27584199076096577	8.249999999999998	64.0	0.578125	3.094653577285936
11769	21	0.8618779795384816	0.07954611541450302	-0.17425907600499188	7.3125	61.0	0.639344262295082	3.3076947007664166
11769	22	0.7802996132668516	0.08845424686591873	0.15621795548824524	4.833333333333332	70.0	0.5571428571428572	1.640700722888568
11769	23	0.8110971119094106	0.07579416325159596	-0.05675714925619046	7.500000000000001	72.0	0.5277777777777778	1.9028067705091634
11769	24	0.7910128049867717	0.07332833575979593	0.19955393107060582	4.7142857142857135	53.0	0.5849056603773585	1.7349627510566126
11769	25	0.8026050664244752	0.07849415671887787	0.044692434257215634	4.166666666666666	71.0	0.5211267605633803	1.851342072712207
11769	26	0.805671615869591	0.08124484478233561	0.033311886504849335	5.526315789473685	75.0	0.52	1.711626686652118
11769	27	0.8202665993941801	0.08339442015955384	-0.033026519095629814	8.5	70.0	0.5714285714285714	1.982631074009056
11769	28	0.8867676822057786	0.08926491439630828	-0.08495863620494469	9.0	73.0	0.5616438356164384	1.4146399401808774
11769	29	0.9229487510570309	0.07721953459603742	0.07922857765032333	9.166666666666666	71.0	0.5352112676056338	2.005124035602248
11769	30	0.8565140450841437	0.0874223058855614	-0.1844511864438785	8.166666666666668	69.0	0.5652173913043478	1.9799454121686764
11769	31	0.8156280628596325	0.09301500352503203	0.11906764262976677	7.105263157894735	76.0	0.5263157894736842	2.0472216566417476
11769	32	0.7783087620471348	0.09737147902794893	0.12034787547359842	10.833333333333332	71.0	0.5211267605633803	2.531982068135858
11770	1	0.8048941756608015	0.1018222647709986	0.1112652271353112	6.000000000000001	75.0	0.52	1.161111319277341
11770	2	0.8465250499471939	0.10273655277600521	-0.0006862427133625948	6.750000000000002	78.0	0.5128205128205128	0.808469600796023
11770	3	0.7783534479814911	0.10182438752687717	0.4347350792771291	9.705882352941178	68.0	0.5441176470588235	1.2512460417235234
11770	4	0.7896051734720902	0.11696082651330779	0.1338124928101066	10.23529411764706	65.0	0.5846153846153846	0.8231002621606135
11770	5	0.7751783679939791	0.10084700382584527	0.283164315456866	7.421052631578948	73.0	0.5342465753424658	0.8698160940353
11770	6	0.7254148473016874	0.12162630106123232	0.03296287645881944	9.529411764705884	68.0	0.5735294117647058	0.940882508703969
11770	7	0.5802103233781805	0.12461415823005531	0.5516967289273771	14.538461538461542	51.0	0.6078431372549019	3.615049196847057
11770	8	0.8917988827343766	0.0831788903678289	0.06574286051693427	4.5	63.0	0.5555555555555556	1.4321868300966554
11770	9	0.8368839223141018	0.07605056206587435	0.005650805526309081	5.800000000000001	58.0	0.603448275862069	1.7597755464646545
11770	10	0.8237684405455739	0.085119817770218	0.2008142491204084	7.500000000000001	71.0	0.5352112676056338	1.068255502867594
11770	11	0.8307491665518825	0.07611828986022517	0.13372561637362143	9.6	60.0	0.5666666666666667	1.4950879350266617
11770	12	0.5463578826896126	0.17691942606139952	-0.7063812214424348	17.78571428571429	53.0	0.6037735849056604	3.240717809981137
11770	13	0.8125928166879431	0.09659863025956117	-0.006960138624812563	11.166666666666664	72.0	0.5694444444444444	0.89785452487889
11770	14	0.7878734877313917	0.09190190857726437	-0.022205749695142583	9.6	78.0	0.5384615384615384	0.8322232247667923
11770	15	0.7564477927046878	0.0849619666248343	-0.08586958586308749	5.526315789473685	76.0	0.5394736842105263	0.9650146450451299
11770	16	0.7947885491164627	0.10452001821957395	0.08569970702369337	8.55	78.0	0.5256410256410257	1.043841196307524
11770	17	0.8839646973462194	0.07590486613773142	-0.005097960187459426	6.000000000000001	71.0	0.5492957746478874	0.7734712170642216
11770	18	0.872849745151087	0.10583250170020465	0.10340987647364956	7.0588235294117645	66.0	0.5303030303030303	2.013068220251055
11770	19	0.8333821854289428	0.13112230077325754	0.37747724425582	14.117647058823527	66.0	0.5151515151515151	2.7614573701886007
11770	20	0.8409044954921735	0.09263182098382212	-0.05857079398013058	5.666666666666667	72.0	0.5555555555555556	1.2243547648990345
11770	21	0.8477875728657485	0.07384151707880185	0.14812928267366626	4.411764705882352	68.0	0.5735294117647058	2.792044486216053
11770	22	0.8174533253866584	0.07436142607240577	-0.10637115853608946	4.833333333333332	71.0	0.5774647887323944	1.4799524302661213
11770	23	0.772528660516786	0.08533116974984498	-0.03427105648515126	6.352941176470589	68.0	0.5294117647058824	2.091433289295428
11770	24	0.8411723837412156	0.06680310151076807	0.02145971396506341	6.157894736842104	75.0	0.52	1.7012298155209244
11770	25	0.8579271148082973	0.06643739149447898	-0.08511472098687646	5.842105263157895	73.0	0.5753424657534246	1.5415552084962965
11770	26	0.7736238149345144	0.08404787358581328	0.00447247166270854	9.157894736842104	74.0	0.5	1.2144238940384415
11770	27	0.7651549033460785	0.09025303158929243	0.13388625885695518	11.0	71.0	0.5492957746478874	1.1433550132890142
11770	28	0.8461508945960071	0.10721099336662523	0.02290272730291492	10.263157894736844	73.0	0.547945205479452	1.092010878475042
11770	29	0.7605988484058992	0.08659247376482933	-0.10153691297276893	7.894736842105263	75.0	0.5333333333333333	1.3458542144075487
11770	30	0.8591970223966868	0.07834435100053232	-0.08080541113626978	4.105263157894737	75.0	0.5466666666666666	1.6137982083478193
11770	31	0.8475646534654885	0.07684843521201033	-0.12288254073838058	6.947368421052633	75.0	0.56	1.3944266150159956
