# Supplementary material for: Distributed coding of duration in rodent prefrontal cortex during time reproduction
Source: eLife. 2021 Dec 23;10:e71612. doi: 10.7554/eLife.71612 (PMC8786316; doi:10.7554/eLife.71612)
Supplement: Figure 3—source data 1. — The zip also includes Python source code to load the hdf5 data. [file elife-71612-fig3-data1.zip]

Archive with 4 entries (3 files):
- Figure 3ΓÇôsource data 1.hdf5
- Figure_3ΓÇôsource_code_1.py
- __MACOSX/
- __MACOSX/._Figure_3ΓÇôsource_code_1.py
